# Supplementary material for: Confirmed COVID-19 Cases per Economic Activity during Autumn Wave in Belgium
Source: Int J Environ Res Public Health. 2021 Nov 27;18(23):12489. doi: 10.3390/ijerph182312489 (PMC8656663; doi:10.3390/ijerph182312489)
Supplement: Supplementary file 1 [file ijerph-18-12489-s001.zip]

Archive with 1 entries (1 files):
- ijerph-1447404-supplementary.pdf
